# Supplementary material for: Knowledge on HPV Vaccine and Cervical Cancer Facilitates Vaccine Acceptability among School Teachers in Kitui County, Kenya
Source: PLoS One. 2015 Aug 12;10(8):e0135563. doi: 10.1371/journal.pone.0135563 (PMC4534439; doi:10.1371/journal.pone.0135563)
Supplement: S1 Dataset — (CSV) [file pone.0135563.s001.csv]

UniqueID	School	Type	Location	AgeGroup	Sex	Position	EducationLevel	YearsOfService	Religion	Denomination	MaritalStatus	AgeEstimate	Awareness	SourceTeachers	SourceEducOfficials	SourceHealthOfficials	SourceRadio	SourceTV	SourceOther	LeadCampaign	PreferredLead	SchoolParticipation	AwarePupils	AwareParents	AwareTeachers	AwareHeadnDep	AwareOther	PromMaterialsRec	InfoHPVTransmission	InfoHPVDiseases	InfoHPVprevention	InfoHPVvaccine	InfoCervicalCancer	InfoDontKnow	InfoOther	SufficientContent	HPVseminar	ProtectCervicalCa	ProtectAnalCa	ProtectVulvarCa	ProtectWarts	ProtectHIV	ProtectBreastCa	ProtectOther	TransPhysicalContact	TransAerosol	TransSexual	TransOther	TransDontKnow
187	3	Public	Rural	Over 50 yrs	Male	Teacher	KCSE	More than 20 yrs	Catholic		Married	9-11 yrs	Yes		Yes					MOH	MOH	Yes				Yes		Yes					Yes			Sufficient	No	Yes									Yes
282	3	Public	Rural	Over 50 yrs	Male	Teacher	KCSE	More than 20 yrs	Catholic		Married	9-11 yrs	Yes		Yes	Yes	Yes			MOH	MOH	Yes	Yes					Yes	Yes	Yes	Yes	Yes	Yes			Insufficient	No	Yes									Yes
287	3	Public	Rural	Over 50 yrs	Male	Teacher	KCSE	More than 20 yrs	Catholic		Married	9-11 yrs	Yes			Yes				MOH	MOH	Yes	Yes					Yes	Yes	Yes	Yes	Yes	Yes			Insufficient	No	Yes									Yes
288	3	Public	Rural	31 - 40 yrs	Female	Teacher	Certificate	0-5 yrs	Catholic		Married	9-11 yrs	Yes		Yes	Yes	Yes			MOH	MOH	Yes	Yes					Yes			Yes	Yes	Yes			Insufficient	No	Yes									Yes
296	3	Public	Rural	41 - 50 yrs	Female	Teacher	KCSE	More than 20 yrs	Catholic		Married	9-11 yrs	Yes			Yes				MOH	MOH	Yes	Yes					Yes	Yes	Yes	Yes	Yes	Yes			Insufficient	No	Yes									Yes
297	3	Public	Rural	21 - 30 yrs	Female	Teacher	KCSE	0-5 yrs	Catholic		Married	9-11 yrs	Yes			Yes				MOH	MOH	Yes	Yes					Yes	Yes	Yes	Yes	Yes	Yes			Insufficient	No	Yes									Yes
48	4	Public	Rural	41 - 50 yrs	Male	Deputy Head Teacher	KCSE	10-20yrs	Catholic		Married	9-11 yrs	Yes	Yes						MOH	MOH	Yes	Yes					No						Yes		Don't Know	No	Yes											Yes
273	4	Public	Rural	20 yrs & Below	Female	Teacher		0-5 yrs	Catholic		Single	9-11 yrs	Yes	Yes						MOH	MOE	Yes				Yes		Don't Know									No												Yes
278	4	Public	Rural	31 - 40 yrs	Female	Teacher	Certificate	5-10 yrs	Catholic		Married	9-11 yrs	Yes			Yes				MOE	MOE	No						Don't Know									No	Yes								Yes
286	4	Public	Rural	41 - 50 yrs	Male	Teacher	KCSE	More than 20 yrs	Catholic		Married	9-11 yrs	Yes			Yes				MOH	MOH	Yes	Yes		Yes	Yes		No								Don't Know	No	Yes											Yes
83	6	Public	Rural	21 - 30 yrs	Male	Teacher	KCSE	More than 20 yrs	Catholic		Single	9-11 yrs	Yes				Yes			Other	MOH	Yes			Yes			No						Yes		Don't Know	No					Yes					Yes
91	6	Public	Rural	21 - 30 yrs	Male	Teacher	Certificate	0-5 yrs	Catholic		Single	9-11 yrs	Yes	Yes	Yes	Yes				MOH	County Govt.	Yes	Yes	Yes	Yes	Yes		Yes			Yes	Yes	Yes			Insufficient	No	Yes							Yes	Yes
119	6	Public	Rural	31 - 40 yrs	Female	Teacher	Certificate	10-20yrs	Catholic		Married	8 yrs & below	Yes			Yes				MOE	MOH	Yes						Yes					Yes			Sufficient	No	Yes
225	7	Public	Rural	31 - 40 yrs	Female	Teacher	Certificate	5-10 yrs	Catholic		Married	9-11 yrs	Yes			Yes				MOH	MOH	Yes				Yes		Yes				Yes	Yes			Insufficient	No	Yes									Yes
254	7	Public	Rural	Over 50 yrs	Female	Teacher	Certificate	More than 20 yrs	Catholic		Married	9-11 yrs	Yes							MOH	MOH	Yes				Yes		Yes				Yes	Yes			Insufficient	No	Yes									Yes
255	7	Public	Rural	Over 50 yrs	Female	Deputy Head Teacher	KCSE	More than 20 yrs	Catholic		Married	9-11 yrs	Yes			Yes				MOE	MOH	No					Yes	Yes					Yes			Insufficient	No	Yes									Yes
1	8	Public	Rural	31 - 40 yrs	Female	Teacher	Degree	10-20yrs	Catholic		Married	9-11 yrs	Yes			Yes				MOH	MOH	Yes			Yes			No									No	Yes									Yes
2	8	Public	Rural	21 - 30 yrs	Male	Teacher	Degree	0-5 yrs	Catholic		Single	9-11 yrs	Yes			Yes				MOE	MOH	Yes				Yes		Yes			Yes					Sufficient	No	Yes									Yes
4	8	Public	Rural	31 - 40 yrs	Male	Teacher	Diploma	0-5 yrs	Catholic		Married	9-11 yrs	Yes		Yes					MOH	MOH	Yes		Yes	Yes			Yes					Yes			Insufficient	No	Yes									Yes
5	8	Public	Rural	41 - 50 yrs	Male	Teacher	KCSE	10-20yrs	Catholic		Married	12-14 yrs	Yes			Yes				MOH	MOH	Yes	Yes					No								Don't Know	No	Yes
269	9	Public	Rural	31 - 40 yrs	Female	Teacher	Diploma	10-20yrs	Catholic		Married	9-11 yrs	No							MOH	MOH	No										Yes				Insufficient	No	Yes											Yes
303	9	Public	Rural	Over 50 yrs	Male	Deputy Head Teacher	KCSE	More than 20 yrs	Catholic		Married	9-11 yrs	Yes			Yes				MOH	MOH	Yes	Yes		Yes	Yes		Yes				Yes	Yes			Insufficient	No	Yes									Yes
327	9	Public	Rural	31 - 40 yrs	Male	Teacher	Diploma	10-20yrs	Catholic		Married		Yes	Yes	Yes	Yes				MOH	MOH	Yes	Yes	Yes	Yes	Yes	Yes	Yes	Yes	Yes	Yes	Yes	Yes			Sufficient	No												Yes
213	10	Public	Rural	41 - 50 yrs	Female	Teacher	Degree	More than 20 yrs	Catholic		Married	12-14 yrs	Yes			Yes	Yes	Yes		Don't Know	MOH	No						No									No	Yes									Yes
215	10	Public	Rural	31 - 40 yrs	Male	Teacher	Certificate	0-5 yrs	Catholic		Married	9-11 yrs	Yes	Yes						MOH	MOH	Don't Know						Don't Know								Don't Know	No	Yes								Yes	Yes
233	11	Public	Rural	Over 50 yrs	Male	Teacher	KCSE	More than 20 yrs	Catholic		Married	9-11 yrs	Yes	Yes						MOH	MOH	Yes	Yes					No									No	Yes											Yes
235	11	Public	Rural	21 - 30 yrs	Female	Teacher	Diploma	0-5 yrs	Catholic		Single	9-11 yrs	Yes	Yes						MOH	MOH	Yes	Yes			Yes		No									No	Yes									Yes
238	11	Public	Rural		Male	Teacher	Diploma	5-10 yrs	Catholic		Married	9-11 yrs	No							MOE	County Govt.	Yes	Yes		Yes	Yes		No									No	Yes											Yes
240	11	Public	Rural	Over 50 yrs	Male	Head Teacher	KCSE	More than 20 yrs	Catholic		Married	9-11 yrs	Yes			Yes				MOH	MOH	Yes	Yes	Yes	Yes	Yes		No								Don't Know	Yes	Yes							Yes	Yes
18	12	Public	Rural	Over 50 yrs	Male	Head Teacher	KCSE	More than 20 yrs	Catholic		Married	9-11 yrs	Yes			Yes				MOE	MOE	Yes	Yes					Yes	Yes			Yes				Sufficient	No	Yes
219	12	Public	Rural	41 - 50 yrs	Male	Teacher	Diploma	5-10 yrs	Catholic		Single	9-11 yrs	Yes	Yes						MOH	County Govt.	Yes		Yes	Yes			No									No	Yes		Yes							Yes
220	12	Public	Rural		Male	Teacher	Diploma	0-5 yrs	Catholic		Single	12-14 yrs	Yes	Yes		Yes				MOH	MOH	Yes	Yes					Yes					Yes			Sufficient	Yes	Yes									Yes
249	12	Public	Rural		Female	Teacher	KCSE	0-5 yrs	Catholic		Single	9-11 yrs	Yes	Yes						MOH	MOH	Yes	Yes		Yes			Yes					Yes			Insufficient	No	Yes		Yes							Yes
274	12	Public	Rural	41 - 50 yrs	Male	Teacher	KCSE	5-10 yrs	Catholic		Single	9-11 yrs	Yes	Yes						MOH	MOH	Yes	Yes	Yes	Yes	Yes		Yes					Yes			Insufficient	No	Yes		Yes							Yes
290	12	Public	Rural	Over 50 yrs	Female	Teacher	KCSE	More than 20 yrs	Catholic		Single	9-11 yrs	Yes			Yes				MOH	MOH	Yes	Yes		Yes	Yes		Yes	Yes	Yes	Yes	Yes	Yes			Sufficient	Yes	Yes	Yes	Yes							Yes
166	13	Public	Rural		Female	Teacher	Diploma	0-5 yrs	Catholic		Single	12-14 yrs	Yes	Yes		Yes				MOH	MOH	Yes	Yes					Yes					Yes			Sufficient	Yes	Yes									Yes
169	13	Public	Rural		Female	Teacher	Diploma	0-5 yrs	Catholic		Single	12-14 yrs	Yes	Yes		Yes				MOH	MOH	Yes	Yes					Yes					Yes			Sufficient	No	Yes									Yes
261	13	Public	Rural	31 - 40 yrs	Female	Teacher	Diploma	0-5 yrs	Catholic		Married	9-11 yrs	Yes	Yes						MOH	MOH	Yes		Yes	Yes			Don't Know									No	Yes		Yes							Yes
262	13	Public	Rural	31 - 40 yrs	Male	Teacher	KCSE	5-10 yrs	Catholic		Married	9-11 yrs	Yes	Yes						MOH	MOH	Yes		Yes	Yes			No									No	Yes		Yes							Yes
264	13	Public	Rural	41 - 50 yrs	Male	Teacher	Diploma	10-20yrs	Catholic		Married	9-11 yrs	Yes	Yes						MOH	MOH	Yes	Yes	Yes	Yes			Yes								Sufficient	No	Yes									Yes
265	13	Public	Rural	31 - 40 yrs	Male	Teacher	Diploma	5-10 yrs	Catholic		Married	9-11 yrs	Yes	Yes						MOH	MOH	Yes	Yes	Yes	Yes			No									No	Yes									Yes
277	13	Public	Rural	31 - 40 yrs	Male	Teacher	Diploma	5-10 yrs	Catholic		Married	9-11 yrs	Yes							MOH	MOH	Yes	Yes	Yes	Yes			Yes								Sufficient	Yes	Yes									Yes
281	13	Public	Rural	21 - 30 yrs	Female	Teacher	Diploma	0-5 yrs	Catholic		Married	9-11 yrs	Yes			Yes				MOH	MOH	Yes	Yes		Yes	Yes		No									No	Yes
60	14	Public	Rural	41 - 50 yrs	Female	Teacher	Degree	More than 20 yrs	Catholic		Married	9-11 yrs	Yes			Yes				MOH	MOH	Yes	Yes					No									No	Yes									Yes
329	14	Public	Rural	31 - 40 yrs	Female	Teacher	Diploma	5-10 yrs	Catholic		Married	9-11 yrs	Yes					Yes		Don't Know	MOH	Yes	Yes		Yes	Yes		No									No	Yes										Yes
333	14	Public	Rural	Over 50 yrs	Male	Teacher	KCSE	More than 20 yrs	Catholic		Married	9-11 yrs	Yes	Yes	Yes	Yes	Yes			MOH	Don't Know	Yes	Yes	Yes	Yes	Yes		Yes	Yes	Yes	Yes	Yes	Yes			Sufficient	Yes	Yes							Yes	Yes	Yes
266	16	Public	Rural	31 - 40 yrs	Female	Teacher	Degree	5-10 yrs	Catholic		Married	9-11 yrs	Yes		Yes					MOH	MOH	No						Yes				Yes				Insufficient	No	Yes											Yes
359	16	Public	Rural	31 - 40 yrs	Female	Senior teacher	KCSE	10-20yrs	Catholic		Married	9-11 yrs	Yes		Yes					MOH	County Govt.	Yes				Yes	Yes	No									No	Yes											Yes
361	16	Public	Rural	20 yrs & Below	Male	Teacher	KCSE	0-5 yrs	Catholic		Single	9-11 yrs	Yes			Yes				MOH	County Govt.	Don't Know						Don't Know								Don't Know	Yes	Yes	Yes	Yes			Yes			Yes
362	16	Public	Rural	Over 50 yrs	Male	Teacher	Certificate	More than 20 yrs	Catholic		Married	9-11 yrs	Yes			Yes				MOH	County Govt.	Yes	Yes		Yes			Yes		Yes	Yes	Yes				Sufficient	No	Yes									Yes
386	17	Public	Rural	Over 50 yrs	Male	Teacher	KCSE	More than 20 yrs	Catholic		Married	9-11 yrs	Yes			Yes				MOH	MOH	Yes	Yes		Yes			Yes	Yes	Yes	Yes	Yes				Insufficient	No	Yes										None of the above
161	18	Public	Rural	31 - 40 yrs	Female	Teacher	Diploma	10-20yrs	Catholic		Single	9-11 yrs	Yes							MOH	MOH	Yes			Yes			Yes				Yes				Sufficient	No	Yes									Yes
164	18	Public	Rural	41 - 50 yrs	Female	Teacher	Degree	10-20yrs	Catholic		Married	9-11 yrs	Yes			Yes				MOH	MOE	Yes			Yes			Yes				Yes					No	Yes
173	18	Public	Rural	41 - 50 yrs	Female	Teacher	Diploma	More than 20 yrs	Catholic		Single	9-11 yrs	Yes	Yes						MOH	MOH	Yes			Yes			Yes			Yes	Yes				Insufficient	No	Yes									Yes
177	18	Public	Rural	31 - 40 yrs	Female	Teacher	Degree	5-10 yrs	Catholic		Married	9-11 yrs	Yes	Yes		Yes	Yes			MOH	MOH	Yes	Yes		Yes			Yes	Yes	Yes	Yes	Yes	Yes			Sufficient	No	Yes								Yes
377	19	Public	Rural		Female	Other	Certificate	More than 20 yrs	Catholic		Married	9-11 yrs	Yes	Yes						MOH	MOH	No						No									No	Yes									Yes
385	19	Public	Rural		Female	Teacher	Diploma	5-10 yrs	Catholic		Married	9-11 yrs	No							MOH	MOH	No						Yes								Insufficient	No	Yes									Yes
392	19	Public	Rural	31 - 40 yrs	Female	Teacher	Degree	5-10 yrs	Catholic		Married	9-11 yrs	No							MOH	MOH	No						No									No	Yes									Yes
394	19	Public	Rural	41 - 50 yrs	Female	Teacher	Degree	More than 20 yrs	Catholic		Married	9-11 yrs	Yes			Yes				MOH	MOH	No						No									No	Yes									Yes
397	19	Public	Rural	21 - 30 yrs	Male	Teacher	Certificate	0-5 yrs	Catholic		Married	9-11 yrs	Yes			Yes				MOH	MOE	No						Don't Know								Don't Know	No	Yes
399	19	Public	Rural	21 - 30 yrs	Male	Teacher	Certificate	0-5 yrs	Catholic		Single	9-11 yrs	No							MOH	MOE	Yes	Yes					No									No	Yes									Yes
149	20	Public	Rural	Over 50 yrs	Male	Head Teacher	Diploma	More than 20 yrs	Catholic		Married	9-11 yrs	Yes		Yes	Yes				MOH	MOH	Yes				Yes		Yes	Yes			Yes	Yes			Insufficient	Yes	Yes									Yes
10	21	Public	Rural	31 - 40 yrs	Female	Teacher	Certificate	5-10 yrs	Catholic		Married	9-11 yrs	Yes	Yes						MOH	County Govt.	Yes	Yes		Yes			No									No	Yes								Yes
11	21	Public	Rural	41 - 50 yrs	Female	Teacher	KCSE	More than 20 yrs	Catholic		Married	9-11 yrs	Yes			Yes				MOH	MOH	Yes																Yes
153	22	Public	Rural	31 - 40 yrs	Male	Teacher	Certificate	55	Catholic		Married	9-11 yrs	No							Don't Know	MOH	Don't Know						Don't Know									No	Yes									Yes
221	23	Public	Rural	41 - 50 yrs	Male	Deputy Head Teacher	Diploma	10-20yrs	Catholic		Married	9-11 yrs	Yes			Yes				MOH	MOH	No						Yes				Yes				Insufficient	No	Yes									Yes
223	23	Public	Rural		Male	Teacher	KCSE	0-5 yrs	Catholic		Single	9-11 yrs	Yes			Yes				County Government	MOH	Yes			Yes			Yes					Yes			Sufficient	No	Yes								Yes
230	23	Public	Rural	31 - 40 yrs	Female	Teacher	Certificate	5-10 yrs	Catholic		Married	9-11 yrs	Yes			Yes				MOH	MOE	Yes	Yes					Yes								Insufficient	No	Yes									Yes
231	23	Public	Rural	Over 50 yrs	Female	Teacher	KCSE	More than 20 yrs	Catholic		Married	12-14 yrs	Yes			Yes				MOH	MOH	Yes				Yes		No									No	Yes									Yes
250	23	Public	Rural		Female	Teacher	Certificate	0-5 yrs	Catholic		Single	9-11 yrs	Yes	Yes						Don't Know	MOH	Yes	Yes					Don't Know						Yes		Don't Know	No	Yes
181	24	Public	Rural	21 - 30 yrs	Female	Teacher	Diploma	5-10 yrs	Catholic		Single	9-11 yrs	Yes		Yes					MOH	MOH	Yes			Yes	Yes		No									No	Yes		Yes							Yes
182	24	Public	Rural	31 - 40 yrs	Male	Teacher	Diploma	10-20yrs	Catholic		Single	9-11 yrs	Yes	Yes						MOH	MOH	Yes			Yes	Yes		Yes				Yes	Yes			Sufficient	No	Yes									Yes
192	24	Public	Rural	41 - 50 yrs	Female	Teacher	Diploma	5-10 yrs	Catholic		Married	9-11 yrs	Yes	Yes						MOH	County Govt.	Yes	Yes	Yes	Yes	Yes		No						Yes		Don't Know	No	Yes		Yes							Yes
193	24	Public	Rural	Over 50 yrs	Male	Teacher	KCSE	More than 20 yrs	Catholic		Married	9-11 yrs	Yes		Yes					MOH	MOH	Yes	Yes	Yes	Yes			Yes				Yes				Insufficient	No	Yes							Yes
195	24	Public	Rural	21 - 30 yrs	Female	Teacher	Certificate	0-5 yrs	Catholic		Married	9-11 yrs	Yes			Yes				MOH	MOH	Yes			Yes			Yes				Yes				Insufficient	No	Yes							Yes
196	24	Public	Rural	Over 50 yrs	Male	Teacher	Certificate	More than 20 yrs	Catholic		Married	9-11 yrs	Yes	Yes		Yes				MOH	MOH	Yes	Yes	Yes	Yes	Yes		Yes			Yes	Yes				Sufficient	No	Yes							Yes
180	25	Public	Rural	31 - 40 yrs	Female	Teacher	Certificate	5-10 yrs	Catholic		Married	9-11 yrs	Yes	Yes						MOH	MOH	Yes	Yes		Yes			Yes				Yes				Insufficient	No	Yes										Genetic
190	25	Public	Rural		Female	Teacher	Certificate	More than 20 yrs	Catholic		Married	9-11 yrs	Yes	Yes						MOH	MOE	Yes			Yes	Yes		Yes				Yes				Insufficient	No	Yes										Genetic
340	25	Public	Rural	20 yrs & Below	Female	Teacher		0-5 yrs	Catholic		Single	9-11 yrs	Yes	Yes			Yes	Yes		Don't Know	MOH	Yes	Yes		Yes			Don't Know								Don't Know	No	Yes									Yes
390	25	Public	Rural	41 - 50 yrs	Female	Teacher	Certificate	More than 20 yrs	Catholic		Married	9-11 yrs	Yes		Yes					MOH	MOH	Yes			Yes			Yes				Yes				Insufficient	No	Yes									Yes
53	26	Public	Rural	31 - 40 yrs	Female	Teacher	Diploma	5-10 yrs	Catholic		Married	9-11 yrs	Yes			Yes				MOH	MOH	Yes			Yes			Yes					Yes			Insufficient	No	Yes									Yes
54	26	Public	Rural		Male	Teacher	Diploma	0-5 yrs	Catholic		Single	9-11 yrs	Yes			Yes				MOH	Don't Know	Yes			Yes			Yes				Yes				Don't Know	No	Yes
55	26	Public	Rural	Over 50 yrs	Female	Teacher	Certificate	More than 20 yrs	Catholic		Married	9-11 yrs	Yes			Yes				MOH	MOH	Yes	Yes					Yes			Yes					Insufficient	No	Yes									Yes
59	26	Public	Rural	31 - 40 yrs	Female	Teacher	Degree	5-10 yrs	Catholic		Married	9-11 yrs	Yes			Yes				MOH	MOH	Yes			Yes	Yes		Yes	Yes							Sufficient	No	Yes
85	26	Public	Rural	41 - 50 yrs	Female	Teacher	Diploma	10-20yrs	Catholic		Single	9-11 yrs	Yes			Yes				MOH	MOH	Yes			Yes			Yes					Yes			Insufficient	No	Yes									Yes
86	26	Public	Rural	41 - 50 yrs	Female	Teacher	Diploma	5-10 yrs	Catholic		Married	9-11 yrs	No							MOH	MOH	Yes	Yes					Yes			Yes					Insufficient	No	Yes											Yes
87	26	Public	Rural	31 - 40 yrs	Female	Teacher	Certificate	0-5 yrs	Catholic		Single	9-11 yrs	Yes			Yes				MOH	Others	Yes					Yes	Yes					Yes			Sufficient	No	Yes											Yes
88	26	Public	Rural	31 - 40 yrs	Female	Teacher	Degree	10-20yrs	Catholic		Married	12-14 yrs	Yes			Yes				MOH	MOH	Yes	Yes					Yes					Yes			Don't Know	No	Yes									Yes
159	26	Public	Rural	21 - 30 yrs	Male	Teacher	Certificate	5-10 yrs	Catholic		Married	9-11 yrs	No							MOH	MOH	No						Yes					Yes			Insufficient	No	Yes
160	26	Public	Rural	Over 50 yrs	Female	Teacher	Certificate	More than 20 yrs	Catholic		Married	9-11 yrs	No							MOH	MOE	Yes				Yes		Yes			Yes					Insufficient	No	Yes											Yes
314	26	Public	Rural	41 - 50 yrs	Female	Teacher	Degree		Catholic		Married	9-11 yrs	Yes			Yes				MOH	MOH	Yes			Yes	Yes		Yes			Yes					Insufficient	No	Yes											Yes
29	27	Public	Urban	21 - 30 yrs	Male	Teacher	Diploma	0-5 yrs	Catholic		Single	9-11 yrs	No							Don't Know	MOH	No															No	Yes
31	27	Public	Urban	31 - 40 yrs	Female	Teacher	Degree	5-10 yrs	Catholic		Married	8 yrs & below	Yes			Yes				MOH	MOH	No						No									No	Yes
41	27	Public	Urban	31 - 40 yrs	Female	Teacher	Degree	10-20yrs	Catholic		Married	9-11 yrs	Yes			Yes				MOH	MOH	Yes	Yes	Yes	Yes	Yes		Don't Know									No	Yes
45	27	Public	Urban	41 - 50 yrs	Female	Teacher	Diploma	10-20yrs	Catholic		Married	9-11 yrs	Yes			Yes				MOH	MOH	Yes	Yes					Yes				Yes				Insufficient	No	Yes
48	27	Public	Urban	21 - 30 yrs	Female	Teacher	KCSE	0-5 yrs	Catholic		Single	9-11 yrs	No							Don't Know	MOH	No						No									No	Yes
51	27	Public	Urban	21 - 30 yrs	Male	Teacher	Certificate	0-5 yrs	Catholic		Single	9-11 yrs	No							County Government	MOH	No						Don't Know									No	Yes									Yes
248	28	Public	Rural	31 - 40 yrs	Female	Teacher	Diploma	5-10 yrs	Catholic		Single	9-11 yrs	Yes	Yes	Yes		Yes			MOH	MOH	Yes		Yes	Yes	Yes		Yes					Yes			Insufficient	No	Yes									Yes
257	28	Public	Rural	41 - 50 yrs	Male	Teacher	Diploma	5-10 yrs	Catholic		Married	9-11 yrs	Yes	Yes		Yes				MOH	MOH	Yes	Yes					Yes					Yes			Sufficient	No	Yes									Yes
259	28	Public	Rural	31 - 40 yrs	Male	Teacher	Diploma	0-5 yrs	Catholic		Married	9-11 yrs	Yes	Yes						MOH	MOH	Yes		Yes	Yes	Yes		Don't Know									No	Yes		Yes							Yes
260	28	Public	Rural	31 - 40 yrs	Female	Teacher	Diploma	5-10 yrs	Catholic		Married	9-11 yrs	Yes	Yes						MOH	MOH	Yes	Yes	Yes	Yes	Yes		Don't Know									No	Yes		Yes							Yes
270	28	Public	Rural	Over 50 yrs	Male	Teacher	Diploma	10-20yrs	Catholic		Married	9-11 yrs	Yes		Yes					MOH	MOH	Yes		Yes	Yes	Yes										Insufficient	No	Yes									Yes
205	29	Public	Rural	31 - 40 yrs	Male	Teacher	Certificate	0-5 yrs	Catholic		Married	9-11 yrs	No							MOH	MOE	Yes						No									No	Yes									Yes
206	29	Public	Rural	41 - 50 yrs	Male	Head Teacher	Degree	More than 20 yrs	Catholic		Married	9-11 yrs	Yes			Yes				MOH	MOH	Yes			Yes			No								Insufficient	No	Yes											Yes
207	29	Public	Rural	21 - 30 yrs	Female	Teacher	Certificate	0-5 yrs	Catholic		Single	9-11 yrs	Yes	Yes						Don't Know	MOH	Yes	Yes		Yes			Don't Know						Yes		Don't Know	No	Yes									Yes
208	29	Public	Rural	20 yrs & Below	Male	Teacher	KCSE	0-5 yrs	Catholic		Single	9-11 yrs	Yes	Yes		Yes				Don't Know	MOH	Yes	Yes		Yes	Yes		Don't Know									No	Yes											Yes
216	29	Public	Rural	31 - 40 yrs	Male	Deputy Head Teacher	Certificate	10-20yrs	Catholic		Married	9-11 yrs	Yes			Yes				MOH	MOH	Yes	Yes		Yes	Yes		No								Insufficient	No	Yes											Yes
224	29	Public	Rural	20 yrs & Below	Male	Teacher	KCSE	0-5 yrs	Catholic		Single	9-11 yrs	No							Don't Know	Don't Know	Don't Know						Don't Know								Don't Know	No
201	30	Public	Rural	21 - 30 yrs	Female	Teacher	Certificate	0-5 yrs	Catholic		Married	9-11 yrs	Yes			Yes				MOH	MOH	Yes	Yes					Yes				Yes				Insufficient	No	Yes									Yes
202	30	Public	Rural	31 - 40 yrs	Male	Deputy Head Teacher	KCSE	10-20yrs	Catholic		Married	9-11 yrs	Yes			Yes				moh/moe	moh/moe	Yes	Yes	Yes	Yes	Yes		Yes				Yes	Yes			Sufficient	No	Yes									Yes
203	30	Public	Rural	Over 50 yrs	Male	Teacher	Certificate	More than 20 yrs	Catholic		Married	9-11 yrs	Yes	Yes						MOH	MOE	Yes			Yes			No									No	Yes									Yes
226	30	Public	Rural	Over 50 yrs	Female	Teacher	KCSE	More than 20 yrs	Catholic		Married	12-14 yrs	Yes	Yes						MOH	MOH	Yes	Yes					Yes					Yes			Sufficient	No	Yes
227	30	Public	Rural	20 yrs & Below	Male	Teacher	KCSE	0-5 yrs	Catholic		Single	8 yrs & below	Yes				Yes			MOH	MOH	Yes	Yes	Yes	Yes	Yes		Yes					Yes			Sufficient	No	Yes									Yes
228	30	Public	Rural	31 - 40 yrs	Female	Teacher	Certificate	10-20yrs	Catholic		Married	9-11 yrs	Yes			Yes				MOH	MOE	Yes	Yes					Yes	Yes	Yes						Insufficient	No	Yes
247	30	Public	Rural	41 - 50 yrs	Male	Teacher	KCSE	More than 20 yrs	Catholic		Married	9-11 yrs	Yes			Yes				MOH	MOH	Yes	Yes		Yes			Yes	Yes	Yes	Yes	Yes	Yes			Sufficient	No	Yes							Yes
69	31	Public	Rural	31 - 40 yrs	Female	Teacher	Certificate	0-5 yrs	Catholic		Celibate	9-11 yrs	Yes	Yes						MOH	MOH	Yes	Yes			Yes		Don't Know									No	Yes									Yes
317	31	Public	Rural	Over 50 yrs	Female	Teacher	KCSE	More than 20 yrs	Catholic		Married	9-11 yrs	Yes			Yes				Don't Know	MOE	No						Yes				Yes				Sufficient	No	Yes											Yes
319	31	Public	Rural	31 - 40 yrs	Female	Teacher	Degree	5-10 yrs	Catholic		Married	9-11 yrs	Yes			Yes				MOH	MOH	Don't Know						Yes					Yes			Insufficient	No	Yes								Yes
320	31	Public	Rural	41 - 50 yrs	Female	Senior teacher	Degree	More than 20 yrs	Catholic		Married	9-11 yrs	Yes	Yes						MOH	MOH	Don't Know						Don't Know								Insufficient	No	Yes											Yes
322	31	Public	Rural	41 - 50 yrs	Female	Teacher	Diploma	10-20yrs	Catholic		Married	9-11 yrs	Yes			Yes				MOH	MOH	Yes	Yes	Yes	Yes	Yes		Yes				Yes				Insufficient	No	Yes									Yes
323	31	Public	Rural	Over 50 yrs	Female	Teacher	KCSE	More than 20 yrs	Catholic		Married	12-14 yrs	Yes					Yes		MOH	MOH	Yes			Yes			Yes					Yes			Insufficient	No	Yes									Yes
325	31	Public	Rural	Over 50 yrs	Male	Teacher	KCSE	More than 20 yrs	Catholic		Married	9-11 yrs	Yes			Yes				MOH	MOH	Yes	Yes		Yes			Yes			Yes					Insufficient	No	Yes									Yes
326	31	Public	Rural	31 - 40 yrs	Female	Teacher	Diploma	5-10 yrs	Catholic		Married	9-11 yrs	Yes			Yes				MOH	MOH	Yes	Yes		Yes			Yes				Yes				Insufficient	No	Yes									Yes
358	32	Public	Rural	21 - 30 yrs	Female	Teacher	Certificate	0-5 yrs	Catholic		Married	9-11 yrs	Yes				Yes			MOH	MOH																No	Yes
382	32	Public	Rural	41 - 50 yrs	Male	Teacher	Certificate	More than 20 yrs	Catholic		Married	12-14 yrs	Yes	Yes						MOH	MOH	Yes				Yes		Yes			Yes					Insufficient	No	Yes									Yes
384	32	Public	Rural	41 - 50 yrs	Female	Teacher	Certificate	More than 20 yrs	Catholic		Married	12-14 yrs	No							MOH	MOE	Yes				Yes		Yes			Yes					Insufficient	Yes	Yes								Yes
398	32	Public	Rural	Over 50 yrs	Female	Other	Certificate	10-20yrs	Catholic		Single	9-11 yrs	Yes			Yes				Other	County Govt.	Yes			Yes	Yes		Yes					Yes			Other	No	Yes
25	33	Public	Urban	41 - 50 yrs	Female	Teacher	Diploma	More than 20 yrs	Catholic		Married	12-14 yrs								MOH	MOH	No						Yes					Yes			Insufficient	No	Yes									Yes
27	33	Public	Urban	41 - 50 yrs	Male	Deputy Head Teacher	Degree	10-20yrs	Catholic		Single	12-14 yrs	Yes			Yes				MOH	MOH	No						Yes				Yes	Yes			Sufficient	No	Yes									Yes
307	34	Private	Rural	21 - 30 yrs	Female	Teacher	Certificate	5-10 yrs	Catholic		Married	9-11 yrs	Yes			Yes				MOH	MOH	Yes	Yes					Yes				Yes				Sufficient	No	Yes									Yes
311	34	Private	Rural	31 - 40 yrs	Male	Head Teacher	Diploma	10-20yrs	Catholic		Married	9-11 yrs	Yes		Yes					MOH	MOH	Yes			Yes			Yes					Yes			Sufficient	No	Yes									Yes
312	34	Private	Rural	21 - 30 yrs	Male	Teacher	Certificate	0-5 yrs	Catholic		Married	9-11 yrs	No								MOH	Don't Know	Yes					Yes				Yes				Sufficient	No	Yes									Yes
367	34	Private	Rural	21 - 30 yrs	Male	Teacher	Certificate	5-10 yrs	Catholic		Married	9-11 yrs	Yes	Yes						MOH	MOH	No						Don't Know									No	Yes									Yes
370	34	Private	Rural	21 - 30 yrs	Male	Teacher	Certificate	0-5 yrs	Catholic		Married	9-11 yrs	Yes			Yes				MOH	County Govt.	Yes	Yes					Yes					Yes			Sufficient	No	Yes									Yes
372	34	Private	Rural	31 - 40 yrs	Male	Teacher	Certificate	5-10 yrs	Catholic		Married	9-11 yrs	Yes			Yes	Yes			MOH	MOH	Yes	Yes					Yes	Yes							Sufficient	No	Yes									Yes
374	34	Private	Rural	21 - 30 yrs	Male	Teacher	Certificate	0	Catholic		Single	9-11 yrs	Yes		Yes					MOH	MOH	Yes	Yes		Yes			Yes					Yes			Sufficient	No	Yes									Yes
375	34	Private	Rural	21 - 30 yrs	Male	Teacher	Certificate	0-5 yrs	Catholic		Single	9-11 yrs	No								MOE	No						Yes				Yes				Sufficient	No	Yes									Yes
136	35	Public	Rural		Male	Teacher	Certificate	More than 20 yrs	Catholic		Married	9-11 yrs	Yes	Yes	Yes	Yes				MOH	MOH	Yes	Yes	Yes	Yes			No									No	Yes									Yes
137	35	Public	Rural	41 - 50 yrs	Male	Head Teacher	Certificate	More than 20 yrs	Catholic		Married	9-11 yrs	Yes			Yes				MOH	MOH	Yes				Yes		No									Yes	Yes
304	36	Public	Rural	Over 50 yrs	Male	Deputy Head Teacher	Diploma	More than 20 yrs	Catholic		Married	12-14 yrs	Yes			Yes				MOH	MOH	Yes	Yes					Yes			Yes					Sufficient	No	Yes									Yes
305	36	Public	Rural	21 - 30 yrs	Male	Teacher	KCSE	0-5 yrs	Catholic		Single	12-14 yrs	Yes			Yes				MOH	MOH	Yes	Yes					Yes			Yes					Sufficient	No	Yes									Yes
309	36	Public	Rural	41 - 50 yrs	Male	Teacher	Degree	More than 20 yrs	Catholic		Married	9-11 yrs	Yes			Yes				MOH	MOH	Yes	Yes					Yes								Sufficient	No	Yes									Yes
313	36	Public	Rural	41 - 50 yrs	Male	Head Teacher		More than 20 yrs	Catholic		Married	9-11 yrs	Yes			Yes				MOH	MOH	Yes	Yes	Yes	Yes	Yes		Yes			Yes					Insufficient	No	Yes							Yes
334	37	Public	Rural	41 - 50 yrs	Male	Teacher	Certificate	More than 20 yrs	Catholic		Married	9-11 yrs	Yes			Yes				MOH	MOH	Yes			Yes			Yes				Yes				Sufficient	No			Yes							Yes
341	37	Public	Rural	41 - 50 yrs	Female	Other	Certificate	0-5 yrs	Catholic		Married	9-11 yrs	Yes			Yes				Don't Know	MOH	No						No									No		Yes								Yes
342	37	Public	Rural	31 - 40 yrs	Male	Teacher	Certificate	More than 20 yrs	Catholic		Married	9-11 yrs	Yes	Yes	Yes	Yes				MOH	MOH	Yes			Yes			Yes	Yes			Yes	Yes			Sufficient	No						Yes			Yes
343	37	Public	Rural	21 - 30 yrs	Female	Teacher	Diploma	0-5 yrs	Catholic		Married	9-11 yrs	Yes			Yes				MOH	County Govt.	Yes			Yes			Yes					Yes			Sufficient	No	Yes								Yes
344	37	Public	Rural	31 - 40 yrs	Male	Teacher	Certificate	5-10 yrs	Catholic		Married	9-11 yrs	Yes			Yes				MOH	MOH	Yes	Yes					Yes					Yes			Sufficient	No	Yes							Yes
348	37	Public	Rural	21 - 30 yrs	Male	Deputy Head Teacher	Degree	5-10 yrs	Catholic		Married	9-11 yrs	Yes			Yes				MOH	MOH	Yes						Yes					Yes	No	Yes										Yes
349	37	Public	Rural	31 - 40 yrs	Female	Teacher	Certificate	10-20yrs	Catholic		Married	9-11 yrs	Yes	Yes		Yes	Yes	Yes		MOH	Don't Know	Yes	Yes					Don't Know						Yes			No	Yes									Yes
13	21	Public	Rural	31 - 40 yrs	Female	Teacher	Certificate	10-20yrs	Muslim			9-11 yrs	Yes			Yes				MOH	MOH	Yes	Yes					No								Insufficient	No	Yes									Yes
44	27	Public	Urban	41 - 50 yrs	Male	Teacher	Diploma	More than 20 yrs	Muslim		Married	9-11 yrs	Yes			Yes				MOH	MOH	Yes	Yes		Yes			Yes	Yes		Yes					Insufficient	No	Yes
120	35	Public	Rural	41 - 50 yrs	Male	Teacher	KCSE	More than 20 yrs	Muslim		Married	9-11 yrs	Yes			Yes				MOH	MOH	Yes						Yes				Yes				Sufficient	No	Yes									Yes
101	1	Private	Urban		Female	Teacher	Certificate	0-5 yrs	Protestant	ACK		9-11 yrs	No							MOE		Yes	Yes		Yes			Yes				Yes				Don't Know	No	Yes					Yes			Yes
102	1	Private	Urban	21 - 30 yrs	Male	Teacher	Certificate	0-5 yrs	Protestant	ACK	Married	9-11 yrs	No							Don't Know	County Govt.	Yes	Yes					Don't Know									No	Yes								Yes
104	1	Private	Urban	21 - 30 yrs	Female	Teacher	Certificate	0-5 yrs	Protestant	AIC	Single	9-11 yrs	Yes			Yes				MOH	MOH	Yes			Yes			Yes						Yes		Don't Know	No	Yes								Yes
107	1	Private	Urban	21 - 30 yrs	Female	Deputy Head Teacher	Certificate	0-5 yrs	Protestant	ACK	Married	9-11 yrs	Yes				Yes			MOH	MOH	Yes	Yes		Yes			Yes					Yes			Sufficient	Yes	Yes								Yes
108	1	Private	Urban	31 - 40 yrs	Male	Teacher	Certificate	0-5 yrs	Protestant	AIC	Single	9-11 yrs	Yes			Yes				MOH	MOH	Yes			Yes			Yes			Yes					Sufficient	No	Yes								Yes
111	1	Private	Urban	21 - 30 yrs	Female	Teacher	Certificate	0-5 yrs	Protestant	AIC	Single	9-11 yrs	Yes			Yes				MOH	MOH	Yes	Yes		Yes			Yes	Yes	Yes	Yes	Yes	Yes			Sufficient	No	Yes							Yes
61	2	Public	Urban	41 - 50 yrs	Female	Teacher	Certificate	More than 20 yrs	Protestant	AIC	Single	9-11 yrs	Yes			Yes				MOH	MOH	No															No	Yes									Yes
62	2	Public	Urban	41 - 50 yrs	Female	Teacher	Diploma	10-20yrs	Protestant	AIC	Married	9-11 yrs	Yes				Yes			Don't Know	MOH	No						No									No	Yes								Yes
63	2	Public	Urban	41 - 50 yrs	Female	Teacher	KCSE	More than 20 yrs	Protestant	ACK	Married	9-11 yrs	Yes			Yes				MOH	MOH	Yes	Yes		Yes	Yes		Yes	Yes	Yes	Yes	Yes	Yes			Insufficient	No	Yes									Yes
64	2	Public	Urban	41 - 50 yrs	Female	Teacher	Degree	10-20yrs	Protestant	AIC	Married	9-11 yrs	Yes			Yes				Don't Know	MOH	No						No									No
65	2	Public	Urban	41 - 50 yrs	Female	Teacher	Degree	More than 20 yrs	Protestant	AIC	Married	9-11 yrs	Yes			Yes					MOH	Yes			Yes			No								Sufficient	No	Yes
68	2	Public	Urban	41 - 50 yrs	Male	Teacher	Degree	10-20yrs	Protestant	ACK	Married	9-11 yrs	Yes	Yes	Yes	Yes				MOH	MOH	Yes		Yes		Yes		Yes	Yes	Yes	Yes	Yes	Yes			Insufficient	No	Yes								Yes
70	2	Public	Urban		Female	Teacher	Degree	10-20yrs	Protestant	AIC	Married	9-11 yrs				Yes	Yes			MOH	MOH		Yes					Yes	Yes							Sufficient	No	Yes									Yes
71	2	Public	Urban	31 - 40 yrs	Female	Teacher	Degree	10-20yrs	Protestant	AIC	Married	9-11 yrs	Yes			Yes				moh/moe/county officials	MOH	Yes	Yes		Yes	Yes		Yes				Yes				Insufficient	No	Yes									Yes
74	2	Public	Urban	31 - 40 yrs	Female	Teacher	Degree	10-20yrs	Protestant	AIC	Single	9-11 yrs	Yes			Yes				MOH	MOH	Yes	Yes		Yes	Yes		No									No	Yes									Yes
75	2	Public	Urban	41 - 50 yrs	Female	Teacher	Diploma	More than 20 yrs	Protestant	Pentecostal	Married	9-11 yrs	Yes			Yes				MOH	MOH	Yes	Yes	Yes	Yes	Yes		Yes								Insufficient	No	Yes									Yes
76	2	Public	Urban	41 - 50 yrs	Male	Teacher	Degree	More than 20 yrs	Protestant	AIC	Married	9-11 yrs	Yes				Yes			MOH	MOE	Yes		Yes	Yes	Yes		Yes				Yes				Sufficient	No	Yes									Yes
77	2	Public	Urban	21 - 30 yrs	Male	Teacher	Diploma	10-20yrs	Protestant		Single	9-11 yrs	Yes		Yes					MOH	MOH	Yes	Yes	Yes	Yes	Yes		Yes	Yes	Yes	Yes	Yes	Yes			Insufficient	No	Yes								Yes
79	2	Public	Urban	31 - 40 yrs	Female	Teacher	Degree	5-10 yrs	Protestant	SDA	Married	9-11 yrs	Yes			Yes				MOH	MOE	Yes	Yes	Yes	Yes	Yes		No									No	Yes								Yes
80	2	Public	Urban	21 - 30 yrs	Male	Teacher	Degree	5-10 yrs	Protestant	AIC	Single	9-11 yrs	Yes	Yes			Yes			MOH	moh/moe/county officials	Yes	Yes		Yes	Yes		No									No	Yes		Yes	Yes						Yes
89	2	Public	Urban	41 - 50 yrs	Male	Deputy Head Teacher	Degree	10-20yrs	Protestant	SDA	Married	9-11 yrs	Yes			Yes				MOH	MOE	Yes			Yes			No									No	Yes									Yes
90	2	Public	Urban	41 - 50 yrs	Female	Teacher	Degree	More than 20 yrs	Protestant		Single	9-11 yrs	Yes			Yes				MOH	MOH	No						Yes				Yes				Sufficient	No	Yes
283	3	Public	Rural		Male	Teacher	KCSE		Protestant	AIC	Married	9-11 yrs	Yes			Yes				MOH	MOH	Yes	Yes					Yes	Yes	Yes	Yes	Yes	Yes			Insufficient	No	Yes									Yes
284	3	Public	Rural	Over 50 yrs	Male	Teacher	KCSE	More than 20 yrs	Protestant	AIC	Married	9-11 yrs	Yes			Yes				MOH	MOH	Yes	Yes					Yes	Yes	Yes	Yes	Yes	Yes			Insufficient	No	Yes							Yes
310	3	Public	Rural	41 - 50 yrs	Male	Deputy Head Teacher	KCSE	More than 20 yrs	Protestant	AIC	Married		Yes			Yes				MOH	MOH	Yes	Yes					No								Insufficient	No	Yes									Yes
272	4	Public	Rural	41 - 50 yrs	Female	Teacher	Degree	10-20yrs	Protestant	ACK	Married	9-11 yrs	Yes			Yes				MOH	MOH	Yes	Yes		Yes	Yes		No						Yes		Don't Know	No	Yes											Yes
276	4	Public	Rural	31 - 40 yrs	Male	Teacher	Diploma	0-5 yrs	Protestant	SDA	Married	9-11 yrs	Yes			Yes				MOH	MOH	Yes	Yes					No									No	Yes											Yes
328	4	Public	Rural	21 - 30 yrs	Female	Teacher	Degree	0-5 yrs	Protestant	ACK	Single	9-11 yrs	Yes			Yes				MOH	MOH	No						No									No	Yes											Yes
19	5	Public	Rural	41 - 50 yrs	Male	Teacher	Certificate	More than 20 yrs	Protestant	AIC	Married	12-14 yrs	Yes	Yes		Yes				MOH	MOH	Yes				Yes		Yes		Yes	Yes	Yes	Yes			Sufficient	No	Yes									Yes
20	5	Public	Rural	Over 50 yrs	Male	Teacher	Diploma	More than 20 yrs	Protestant	AIC	Married	12-14 yrs	Yes	Yes			Yes	Yes		MOH	MOH	Yes	Yes	Yes	Yes	Yes		Yes	Yes	Yes	Yes	Yes	Yes			Sufficient	No	Yes									Yes
21	5	Public	Rural	Over 50 yrs	Male	Teacher	KCSE	More than 20 yrs	Protestant		Married	9-11 yrs	Yes			Yes	Yes			MOH	MOH	Yes	Yes		Yes			Yes			Yes		Yes				No	Yes									Yes
188	5	Public	Rural	41 - 50 yrs	Male	Teacher	Diploma	10-20yrs	Protestant	AIC	Married	9-11 yrs	Yes		Yes	Yes			Yes	MOH	MOH	Yes				Yes		Yes				Yes	Yes			Insufficient	Yes	Yes									Yes
189	5	Public	Rural	Over 50 yrs		Teacher	Certificate	More than 20 yrs	Protestant	AIC	Married	9-11 yrs	Yes			Yes	Yes			MOH	MOH	Yes	Yes					Yes	Yes							Sufficient	No	Yes									Yes
298	5	Public	Rural	Over 50 yrs	Male	Deputy Head Teacher	Certificate	More than 20 yrs	Protestant		Married	12-14 yrs	Yes			Yes				MOH	MOH	Yes	Yes			Yes		Yes	Yes							Sufficient	No	Yes									Yes
81	6	Public	Rural		Female	Teacher	Certificate		Protestant	AIC	Married	9-11 yrs	Yes			Yes	Yes			MOH	MOH	No						Yes				Yes	Yes			Insufficient	No	Yes
139	6	Public	Rural	41 - 50 yrs	Female	Teacher	Certificate	More than 20 yrs	Protestant	AIC	Married	9-11 yrs	Yes			Yes	Yes	Yes		MOH	MOH	Yes						Yes	Yes	Yes	Yes	Yes	Yes			Sufficient	No	Yes
140	6	Public	Rural			Teacher	Degree	10-20yrs	Protestant	RGC	Married	9-11 yrs	Yes	Yes	Yes	Yes	Yes	Yes		MOH	MOH	Yes			Yes			Yes		Yes	Yes		Yes			Sufficient	No	Yes	Yes	Yes	Yes	Yes	Yes				Yes
144	6	Public	Rural	41 - 50 yrs	Male	Teacher	Certificate	10-20yrs	Protestant	ACK	Married		Yes			Yes				MOH	MOH	No						Yes				Yes				Insufficient	No	Yes									Yes
145	6	Public	Rural	31 - 40 yrs	Male	Deputy Head Teacher	Degree	10-20yrs	Protestant	AIC	Married	9-11 yrs	Yes			Yes				MOH	MOH	Yes	Yes		Yes	Yes		Yes					Yes			Sufficient	No	Yes
244	7	Public	Rural	Over 50 yrs	Female	Teacher	Certificate	More than 20 yrs	Protestant	ACK	Married	9-11 yrs	Yes			Yes				MOH	MOH	Yes				Yes		Yes				Yes	Yes			Insufficient	No	Yes									Yes
245	7	Public	Rural	Over 50 yrs	Female	Senior teacher	Diploma	More than 20 yrs	Protestant	ACK	Married	9-11 yrs	Yes			Yes				MOH	MOH	Yes				Yes		Yes				Yes				Insufficient	No	Yes									Yes
253	7	Public	Rural	Over 50 yrs	Male	Teacher	Diploma	More than 20 yrs	Protestant	AIC	Married	9-11 yrs	Yes			Yes				MOH	MOH	Yes			Yes			Yes					Yes			Insufficient	No	Yes									Yes
3	8	Public	Rural	31 - 40 yrs	Female	Teacher	Diploma	0-5 yrs	Protestant	RGC	Married	9-11 yrs	Yes			Yes				MOH	MOH	Yes			Yes			Yes									No	Yes									Yes
6	8	Public	Rural	41 - 50 yrs	Female	Teacher	Degree	10-20yrs	Protestant	AIC	Married	9-11 yrs	Yes			Yes				MOE	MOH	Yes				Yes		No									No	Yes									Yes
40	8	Public	Rural	31 - 40 yrs	Female	Teacher	Degree	10-20yrs	Protestant	ACK	Married	9-11 yrs	Yes			Yes				MOH	MOH	Yes			Yes			No									No	Yes									Yes
49	8	Public	Rural	31 - 40 yrs	Female	Teacher	Diploma	5-10 yrs	Protestant		Married	9-11 yrs	Yes			Yes				MOH	MOH	Yes			Yes			No									No	Yes									Yes
50	8	Public	Rural	31 - 40 yrs		Teacher	Certificate	0-5 yrs	Protestant	AIC	Married	9-11 yrs	Yes	Yes						MOH	County Govt.	Yes	Yes			Yes		Yes	Yes				Yes			Insufficient	No	Yes									Yes
263	9	Public	Rural	Over 50 yrs	Male	Teacher	Degree	More than 20 yrs	Protestant		Married	12-14 yrs	Yes	Yes						MOH	MOH	Yes	Yes					Yes					Yes			Sufficient	No	Yes									Yes
267	9	Public	Rural	41 - 50 yrs	Female	Teacher	Degree	More than 20 yrs	Protestant		Married	9-11 yrs	Yes	Yes						MOH	MOH	Yes	Yes					Yes					Yes			Insufficient	No	Yes											Yes
268	9	Public	Rural	21 - 30 yrs	Female	Teacher	Certificate	0-5 yrs	Protestant	AIC	Married	9-11 yrs	No							Don't Know	Don't Know	Don't Know						Yes	Yes							Don't Know	No	Yes
271	9	Public	Rural	20 yrs & Below	Male		KCSE	0-5 yrs	Protestant	AIC	Single	9-11 yrs	Yes			Yes				MOH	MOH	Yes	Yes					Yes		Yes						Insufficient	No	Yes								Yes
200	10	Public	Rural	21 - 30 yrs	Female	Teacher	Diploma	0-5 yrs	Protestant	AIC	Married	12-14 yrs	Yes	Yes		Yes	Yes			MOH	MOH	No						No									No	Yes									Yes
209	10	Public	Rural	41 - 50 yrs	Male	Deputy Head Teacher	Diploma	More than 20 yrs	Protestant	AIC	Married	9-11 yrs	Yes		Yes		Yes	Yes		Don't Know	MOH	Yes	Yes	Yes				No						Yes		Don't Know	No	Yes									Yes
212	10	Public	Rural	21 - 30 yrs	Female	Teacher	KCSE	0-5 yrs	Protestant		Single	9-11 yrs	Yes	Yes		Yes				Don't Know	MOH	No						No									No	Yes									Yes
214	10	Public	Rural	20 yrs & Below	Female	Teacher	KCSE		Protestant		Single	9-11 yrs	Yes	Yes		Yes	Yes			Don't Know	MOH	Yes	Yes					No									No	Yes									Yes
82	11	Public	Rural	41 - 50 yrs	Female	Teacher	Certificate	10-20yrs	Protestant	FGCK	Married	9-11 yrs	Yes			Yes	Yes	Yes		MOH	MOH	Yes	Yes	Yes	Yes	Yes		Yes	Yes	Yes	Yes	Yes	Yes			Sufficient	No	Yes
234	11	Public	Rural	41 - 50 yrs	Female	Teacher	Diploma	More than 20 yrs	Protestant	AIC	Married	9-11 yrs	Yes			Yes				MOH	MOH	Yes	Yes					No									No	Yes											Yes
236	11	Public	Rural	31 - 40 yrs	Female		KCSE	5-10 yrs	Protestant	AIC	Married	9-11 yrs	Yes	Yes						MOH	MOH	Yes	Yes					No									No					Yes					Yes
237	11	Public	Rural	20 yrs & Below	Male	Teacher	KCSE	0-5 yrs	Protestant		Single	12-14 yrs	Yes				Yes			Don't Know	MOH	Yes			Yes			No						Yes		Don't Know	No	Yes							Yes
239	11	Public	Rural	20 yrs & Below	Male	Teacher	KCSE	0-5 yrs	Protestant	AIC	Single	9-11 yrs	Yes				Yes			MOE	MOH	Yes				Yes		No									No	Yes											Yes
167	12	Public	Rural	41 - 50 yrs	Female	Teacher	Certificate	More than 20 yrs	Protestant	FGCK	Married	9-11 yrs	Yes			Yes				MOH	MOE	No						No									No	Yes
176	12	Public	Rural	41 - 50 yrs	Female	Deputy Head Teacher	Diploma	10-20yrs	Protestant	Potters House	Married	9-11 yrs	Yes			Yes				MOH	MOH	Yes	Yes					Yes				Yes	Yes			Insufficient	No	Yes
275	13	Public	Rural	31 - 40 yrs	Male	Deputy Head Teacher	Certificate	10-20yrs	Protestant	ACK	Married	9-11 yrs	No							MOH	MOE	No						No									No	Yes											Yes
279	13	Public	Rural	41 - 50 yrs	Female	Teacher	Certificate		Protestant		Married	9-11 yrs	Yes				Yes			MOH	MOH	Yes			Yes			Don't Know								Don't Know	No	Yes
330	14	Public	Rural	Over 50 yrs	Male	Deputy Head Teacher		More than 20 yrs	Protestant	AIC	Married	9-11 yrs	Yes	Yes						MOH	MOH	Yes			Yes			No									No	Yes								Yes
331	14	Public	Rural	41 - 50 yrs	Male	Teacher	KCSE	More than 20 yrs	Protestant	Jehova Witness	Married	9-11 yrs	No							Don't Know	MOH	Don't Know															No	Yes									Yes
332	14	Public	Rural	Over 50 yrs	Male	Teacher	KCSE	More than 20 yrs	Protestant	RGC	Married	9-11 yrs	Yes	Yes						Don't Know	MOE	No						Don't Know								Don't Know	No	Yes									Yes
93	15	Private	Urban	31 - 40 yrs	Female	Teacher	Certificate	5-10 yrs	Protestant	SDA	Married	9-11 yrs	Yes			Yes				MOH	MOH	Yes	Yes	Yes	Yes	Yes		Don't Know						Yes		Don't Know	No	Yes		Yes							Yes
94	15	Private	Urban	31 - 40 yrs	Male	Deputy Head Teacher	Certificate	5-10 yrs	Protestant	SDA	Married	9-11 yrs	Yes			Yes				MOH	MOH	No						No									No	Yes							Yes		Yes
95	15	Private	Urban	21 - 30 yrs	Male	Teacher	Certificate	55	Protestant	SDA	Single	9-11 yrs	Yes			Yes				MOH	MOH	Don't Know						Don't Know								Don't Know	No	Yes									Yes
96	15	Private	Urban	21 - 30 yrs	Male	Deputy Head Teacher	Diploma	5-10 yrs	Protestant	SDA	Single	9-11 yrs	Yes	Yes						MOH	MOE	No						Don't Know						Yes		Don't Know	No	Yes
97	15	Private	Urban	21 - 30 yrs	Female	Teacher	Certificate	0-5 yrs	Protestant	SDA	Married	9-11 yrs	No							Don't Know	MOE	Don't Know						Don't Know									No
99	15	Private	Urban	21 - 30 yrs	Male	Teacher	Certificate	5-10 yrs	Protestant	SDA	Married		No								MOH	Don't Know						Don't Know									No										Yes
100	15	Private	Urban	21 - 30 yrs	Female	Teacher	Diploma	5-10 yrs	Protestant	SDA	Married	9-11 yrs	Yes	Yes						MOH	MOH	Yes		Yes	Yes	Yes		Yes						Yes			No	Yes											Yes
109	15	Private	Urban	31 - 40 yrs	Male	Teacher	Certificate	5-10 yrs	Protestant	SDA	Married	9-11 yrs	No							Don't Know	MOH	Yes	Yes		Yes	Yes		Yes								Insufficient	No	Yes	Yes	Yes					Yes
110	15	Private	Urban	21 - 30 yrs	Male	Teacher	Certificate	5-10 yrs	Protestant	SDA	Married	9-11 yrs	Yes			Yes				MOH	MOH	Yes			Yes			Yes	Yes			Yes				Insufficient	No	Yes
360	16	Public	Rural	41 - 50 yrs	Female	Teacher	Certificate	More than 20 yrs	Protestant		Married	9-11 yrs	Yes			Yes				MOH	MOH	No						Don't Know									No										Yes
363	16	Public	Rural	21 - 30 yrs	Female	Teacher	Certificate	0-5 yrs	Protestant	Pentecostal	Single	9-11 yrs	Yes	Yes	Yes	Yes				MOH	MOE	No						No								Don't Know	No	Yes											Yes
364	16	Public	Rural	31 - 40 yrs	Female	Teacher	Degree	5-10 yrs	Protestant	AIC	Married	9-11 yrs	Yes			Yes	Yes			MOH	MOH	Yes	Yes		Yes			Yes			Yes	Yes	Yes			Sufficient	No	Yes									Yes
365	16	Public	Rural	21 - 30 yrs	Female	Teacher	KCSE	0-5 yrs	Protestant	AIC	Single	9-11 yrs	Yes			Yes				MOH	MOH	Yes	Yes		Yes			No						Yes		Don't Know	No	Yes									Yes
366	16	Public	Rural	21 - 30 yrs	Male	Teacher	Certificate	0-5 yrs	Protestant	Deliverance church	Single	9-11 yrs	Yes	Yes						MOH	MOH	Yes	Yes					Yes			Yes	Yes				Sufficient	No	Yes									Yes
242	17	Public	Rural	31 - 40 yrs	Female	Teacher	Diploma	10-20yrs	Protestant		Single	12-14 yrs	Yes			Yes				MOH	MOE	Yes	Yes		Yes	Yes		Yes	Yes	Yes	Yes	Yes	Yes			Sufficient	No	Yes
243	17	Public	Rural	41 - 50 yrs	Female	Teacher	Certificate	More than 20 yrs	Protestant	Jesus Winner	Married	12-14 yrs	Yes			Yes				MOH	MOH	Yes	Yes	Yes	Yes	Yes		Yes		Yes	Yes	Yes	Yes			Sufficient	No	Yes										None of the above
395	17	Public	Rural	20 yrs & Below	Female	Teacher			Protestant	ACK	Single	9-11 yrs	Yes	Yes						MOH	MOH	No						No									No	Yes									Yes
396	17	Public	Rural		Female	Teacher	Diploma	0-5 yrs	Protestant	ACK	Single	9-11 yrs	Yes				Yes			MOH	MOH	No						No									No	Yes
162	18	Public	Rural	31 - 40 yrs	Female	Teacher	Diploma	10-20yrs	Protestant	AIC	Married	9-11 yrs	Yes			Yes				MOH	MOH	Yes				Yes		Yes				Yes				Sufficient	No	Yes									Yes
163	18	Public	Rural	31 - 40 yrs	Female	Head Teacher	Degree	10-20yrs	Protestant	FGCK	Married	9-11 yrs	Yes		Yes					MOH	MOH	Yes			Yes			Yes				Yes				Sufficient	No	Yes									Yes
165	18	Public	Rural	41 - 50 yrs	Male	Teacher	Certificate	More than 20 yrs	Protestant	PCEA	Married	9-11 yrs	Yes	Yes		Yes				MOH	MOH	Yes	Yes					Yes				Yes				Insufficient	No	Yes
171	18	Public	Rural	41 - 50 yrs	Female	Senior teacher	Degree	More than 20 yrs	Protestant	ABC	Married	9-11 yrs	Yes			Yes				MOH	MOH	Yes	Yes		Yes	Yes		Yes				Yes	Yes			Insufficient	No	Yes								Yes
172	18	Public	Rural	31 - 40 yrs	Male	Teacher	Diploma	5-10 yrs	Protestant	AIC	Married	9-11 yrs	Yes			Yes				MOH	MOH	Yes	Yes		Yes			Yes				Yes				Sufficient	No	Yes								Yes
174	18	Public	Rural		Male	Teacher	Certificate	More than 20 yrs	Protestant	ACK	Married	9-11 yrs	Yes			Yes				MOH	MOH	Yes			Yes			Yes					Yes			Sufficient	No	Yes										Yes
175	18	Public	Rural	41 - 50 yrs	Female	Teacher	Degree	More than 20 yrs	Protestant	AIC	Married	9-11 yrs	Yes			Yes				MOH	MOH	Yes			Yes			Yes			Yes		Yes			Insufficient		Yes								Yes
378	19	Public	Rural	31 - 40 yrs	Female	Teacher	Diploma	5-10 yrs	Protestant	AIC	Married	9-11 yrs	Yes			Yes	Yes			MOH	MOH	Yes	Yes					Yes	Yes							Sufficient	No	Yes									Yes
379	19	Public	Rural	41 - 50 yrs	Female	Teacher	Certificate	More than 20 yrs	Protestant	AIC	Married	9-11 yrs	Yes			Yes				MOH	MOH	Yes	Yes					Yes	Yes							Sufficient	No	Yes									Yes
383	19	Public	Rural	21 - 30 yrs	Female	Teacher	Certificate	0-5 yrs	Protestant	AIC		9-11 yrs	No							MOH	MOH	No						No									No	Yes									Yes
388	19	Public	Rural		Female	Teacher	Diploma	More than 20 yrs	Protestant	AIC	Married	9-11 yrs	No	Yes						MOH	MOH	Yes			Yes			No								Don't Know	No	Yes									Yes
391	19	Public	Rural	31 - 40 yrs	Female	Teacher	KCSE	5-10 yrs	Protestant		Married	9-11 yrs	No				Yes			MOH	MOH	No						Don't Know									No	Yes									Yes
121	20	Public	Rural	31 - 40 yrs	Male	Teacher	Diploma	5-10 yrs	Protestant	AIC	Married	9-11 yrs	Yes	Yes						MOH	MOH	Yes	Yes					Don't Know								Don't Know	No	Yes									Yes
122	20	Public	Rural	Over 50 yrs	Male	Teacher	KCSE	More than 20 yrs	Protestant	AIC	Married	9-11 yrs	Yes			Yes				MOH	MOE	Yes	Yes	Yes	Yes	Yes		Don't Know									No	Yes								Yes
123	20	Public	Rural		Female	Teacher	Degree	10-20yrs	Protestant	ACK	Married	9-11 yrs	Yes			Yes	Yes	Yes		MOH	MOH	Yes	Yes	Yes				Yes	Yes	Yes	Yes	Yes	Yes			Sufficient	No	Yes	Yes	Yes	Yes	Yes	Yes					Mother to baby
131	20	Public	Rural	31 - 40 yrs	Female	Teacher	Degree	10-20yrs	Protestant	Jesus manifestation church	Married	9-11 yrs	Yes	Yes	Yes	Yes				moh/moe	moh/moe	Yes	Yes	Yes	Yes	Yes		Yes	Yes	Yes	Yes	Yes	Yes			Sufficient	No	Yes
132	20	Public	Rural	21 - 30 yrs	Female	Teacher	Diploma	0-5 yrs	Protestant	AIC	Married	9-11 yrs	Yes			Yes				MOH	MOH	Yes	Yes	Yes	Yes	Yes		Don't Know								Don't Know	No	Yes									Yes
133	20	Public	Rural	31 - 40 yrs	Female	Teacher	Degree	5-10 yrs	Protestant	AIC	Married	9-11 yrs	Yes			Yes				MOH	moh/moe	Yes	Yes	Yes	Yes			Yes	Yes	Yes	Yes	Yes	Yes			Sufficient	No	Yes									Yes	Mother to baby
134	20	Public	Rural	31 - 40 yrs	Female	Teacher	Degree	10-20yrs	Protestant	AIC	Married	9-11 yrs	Yes			Yes				MOH	MOH	Yes			Yes			No								Don't Know	No	Yes							Yes
147	20	Public	Rural	41 - 50 yrs	Female	Teacher	Diploma	More than 20 yrs	Protestant		Married	12-14 yrs	Yes	Yes						MOH	moh/moe	Yes		Yes		Yes		Don't Know									No	Yes									Yes
148	20	Public	Rural	31 - 40 yrs	Female	Teacher	Degree	More than 20 yrs	Protestant	AIC	Married	12-14 yrs	Yes	Yes						MOH	moh/moe	Yes		Yes		Yes		Don't Know									No	Yes									Yes
150	20	Public	Rural		Female	Teacher	Degree	5-10 yrs	Protestant	AIC	Married	9-11 yrs	Yes					Yes		Don't Know	County Govt.	No						Don't Know									No	Yes									Yes
7	21	Public	Rural	31 - 40 yrs	Female	Teacher	Certificate	10-20yrs	Protestant	ACK	Married	9-11 yrs	Yes			Yes				MOH	MOH	Yes	Yes					No								Insufficient	No	Yes									Yes
8	21	Public	Rural	31 - 40 yrs	Female	Teacher	Degree	5-10 yrs	Protestant		Married	9-11 yrs	Yes			Yes				MOH	MOH	Yes	Yes					No									No	Yes									Yes
9	21	Public	Rural	41 - 50 yrs	Female	Teacher	Degree	More than 20 yrs	Protestant	AIC	Married	9-11 yrs	Yes			Yes				MOH	MOH	Yes	Yes		Yes	Yes		No									Yes	Yes									Yes
12	21	Public	Rural	31 - 40 yrs	Female	Teacher	Diploma	5-10 yrs	Protestant	Deliverance church	Married	9-11 yrs	Yes				Yes			MOH	MOH	Yes	Yes		Yes	Yes		Yes								Sufficient	No	Yes								Yes
14	21	Public	Rural	31 - 40 yrs	Female	Teacher	Degree	5-10 yrs	Protestant	PCEA	Divorced	9-11 yrs	Yes	Yes	Yes	Yes	Yes	Yes		MOH	MOH	Yes	Yes		Yes	Yes		Yes					Yes				No	Yes								Yes
15	21	Public	Rural	41 - 50 yrs	Female	Deputy Head Teacher	KCSE	More than 20 yrs	Protestant	AIC	Married	9-11 yrs	Yes			Yes				MOH	MOH	Yes	Yes	Yes	Yes	Yes		Yes			Yes	Yes	Yes			Sufficient	No	Yes					Yes				Yes
142	22	Public	Rural	21 - 30 yrs	Female	Teacher	Certificate	0-5 yrs	Protestant		Single	9-11 yrs	Yes	Yes						Don't Know	MOH	Yes			Yes												No	Yes									Yes
143	22	Public	Rural		Male	Teacher	Diploma	More than 20 yrs	Protestant	AIC	Married	9-11 yrs	Yes			Yes				MOH	MOH	Yes	Yes		Yes	Yes		No									No	Yes									Yes
151	22	Public	Rural	Over 50 yrs		Teacher	KCSE	More than 20 yrs	Protestant		Married	9-11 yrs	Yes			Yes				MOH	MOH	Yes	Yes		Yes	Yes		Don't Know									No	Yes									Yes
152	22	Public	Rural	41 - 50 yrs	Male	Teacher	Degree	10-20yrs	Protestant	ACK	Married	9-11 yrs	Yes	Yes						MOH	MOH	Yes			Yes			No									No	Yes								Yes
154	22	Public	Rural		Female	Teacher	KCSE	More than 20 yrs	Protestant	ACK	Married	9-11 yrs	Yes			Yes				MOH	MOH	Yes	Yes					Yes					Yes			Sufficient	No	Yes
155	22	Public	Rural	41 - 50 yrs	Female	Teacher	Certificate	More than 20 yrs	Protestant	AIC	Widowed	9-11 yrs	Yes	Yes						moh/moe	moh/moe	Don't Know						Yes				Yes				Don't Know	No	Yes											Yes
156	22	Public	Rural	31 - 40 yrs		Teacher	Diploma	0-5 yrs	Protestant		Divorced	9-11 yrs	Yes	Yes						MOH	MOH	Yes	Yes		Yes	Yes		Don't Know									No	Yes
210	23	Public	Rural	21 - 30 yrs	Female	Teacher	Certificate	0-5 yrs	Protestant	AIC	Single	9-11 yrs	Yes				Yes			Don't Know	MOH	Don't Know						No									No	Yes									Yes
218	23	Public	Rural	Over 50 yrs	Male	Head Teacher	Diploma	More than 20 yrs	Protestant	AIC	Married	9-11 yrs	Yes	Yes	Yes	Yes	Yes	Yes		MOH	County Govt.	Yes	Yes		Yes	Yes		Yes					Yes			Insufficient	No	Yes									Yes
222	23	Public	Rural	20 yrs & Below	Male	Teacher		0-5 yrs	Protestant	AIC	Single	9-11 yrs				Yes				County Government	MOH	Yes			Yes			Yes					Yes			Sufficient	No	Yes								Yes
232	23	Public	Rural	21 - 30 yrs	Female	Teacher	Certificate	0-5 yrs	Protestant	ACK	Married	9-11 yrs	Yes			Yes				MOH	MOH	No						Yes				Yes				Insufficient	No	Yes									Yes
191	24	Public	Rural	41 - 50 yrs	Male	Teacher	Diploma	5-10 yrs	Protestant	ACK	Married	9-11 yrs	Yes							MOH	MOH	Yes		Yes	Yes			No									No	Yes									Yes
194	24	Public	Rural	21 - 30 yrs	Female	Teacher	Certificate	0-5 yrs	Protestant	RGC	Single	9-11 yrs	No							MOH	MOH	Yes			Yes			Don't Know								Don't Know	No	Yes							Yes
197	24	Public	Rural	Over 50 yrs	Female	Teacher	Certificate	More than 20 yrs	Protestant	AIC	Married	9-11 yrs	Yes			Yes				MOH	MOH	No						Yes								Sufficient	No	Yes							Yes
299	25	Public	Rural	31 - 40 yrs	Female	Teacher	Diploma	10-20yrs	Protestant	ACK	Married	9-11 yrs	Yes		Yes					MOH	MOE	Yes	Yes					Yes				Yes				Insufficient	No	Yes									Yes
300	25	Public	Rural	41 - 50 yrs	Male	Teacher	Diploma	10-20yrs	Protestant	FGCK	Married	9-11 yrs	Yes			Yes				Don't Know	MOE	No						No								Don't Know	No	Yes
302	25	Public	Rural	41 - 50 yrs	Female	Teacher	Certificate	More than 20 yrs	Protestant	Voice of God	Married	9-11 yrs	Yes		Yes					MOE	MOH	Yes	Yes					Yes					Yes			Insufficient	No	Yes									Yes
315	25	Public	Rural	41 - 50 yrs	Male	Teacher	Diploma	10-20yrs	Protestant	AIC	Married	9-11 yrs	Yes			Yes				MOH	MOH	Yes		Yes	Yes			Yes					Yes			Insufficient	No	Yes									Yes
350	25	Public	Rural	41 - 50 yrs	Female	Teacher	Degree	More than 20 yrs	Protestant	ACK	Married	9-11 yrs	Yes			Yes				MOE	MOH	Yes			Yes			Yes			Yes					Insufficient	No	Yes										Genetic
351	25	Public	Rural	Over 50 yrs	Female	Teacher	Certificate	More than 20 yrs	Protestant	ACK	Married	9-11 yrs	Yes		Yes					MOE	County Govt.	Yes			Yes			Yes			Yes					Insufficient	No	Yes									Yes
380	25	Public	Rural	41 - 50 yrs	Female	Teacher	Certificate	More than 20 yrs	Protestant		Married	12-14 yrs	Yes			Yes				MOH	MOH	Yes	Yes		Yes
58	26	Public	Rural	41 - 50 yrs	Female	Deputy Head Teacher	Diploma	More than 20 yrs	Protestant		Married	9-11 yrs	Yes			Yes				MOH	MOH	Yes	Yes					Yes			Yes					Insufficient	No	Yes											Yes
66	26	Public	Rural	Over 50 yrs	Male	Teacher	KCSE	More than 20 yrs	Protestant	ACK	Married	9-11 yrs	Yes	Yes						MOH	MOE	Yes			Yes			No									No	Yes									Yes
67	26	Public	Rural	41 - 50 yrs	Female	Senior teacher	Diploma	10-20yrs	Protestant	AIC	Married	9-11 yrs	Yes			Yes				MOH	Others	Yes			Yes			Yes			Yes					Insufficient	No	Yes											Yes
112	26	Public	Rural	31 - 40 yrs	Female	Teacher	Certificate	5-10 yrs	Protestant		Married	9-11 yrs	Yes			Yes				MOH	MOH	Yes	Yes					Yes								Insufficient	No	Yes									Yes
158	26	Public	Rural	21 - 30 yrs	Female	Teacher	Certificate		Protestant	AIC	Married	9-11 yrs	Yes			Yes				MOH	MOH	Don't Know						Yes			Yes					Insufficient	No	Yes
170	26	Public	Rural	Over 50 yrs	Male	Head Teacher	Diploma	More than 20 yrs	Protestant		Married	9-11 yrs	Yes			Yes				MOH	MOE	Yes		Yes				Yes	Yes							Sufficient	Yes	Yes							Yes
28	27	Public	Urban		Female	Teacher	Degree	More than 20 yrs	Protestant		Married	9-11 yrs	Yes			Yes				MOH	MOH	Yes			Yes			No						Yes			No	Yes									Yes
30	27	Public	Urban	31 - 40 yrs	Female	Teacher	Degree	More than 20 yrs	Protestant	AIC	Married	9-11 yrs	Yes			Yes				MOH	MOH	No						Don't Know								Don't Know	No	Yes
32	27	Public	Urban	41 - 50 yrs	Female	Teacher	Degree	More than 20 yrs	Protestant	AIC	Married	8 yrs & below	No							Don't Know	County Govt.	No						No									No
33	27	Public	Urban	Over 50 yrs	Female	Deputy Head Teacher	Degree	More than 20 yrs	Protestant	AIC	Married	9-11 yrs	Yes			Yes				MOH	moh/moe	Yes			Yes	Yes		Yes					Yes			Insufficient	No	Yes									Yes
42	27	Public	Urban	41 - 50 yrs	Female	Teacher	Degree	More than 20 yrs	Protestant	ACK	Married	12-14 yrs	Yes			Yes				MOH	MOH	Yes			Yes			Don't Know								Don't Know	No	Yes
43	27	Public	Urban		Female	Teacher	Degree	More than 20 yrs	Protestant	MCK	Separated	9-11 yrs	Yes							County Government	MOH	No						No									No	Yes									Yes
46	27	Public	Urban	31 - 40 yrs	Female	Teacher	Degree	10-20yrs	Protestant	Kenya local believers	Married	9-11 yrs	Yes			Yes				MOH	MOH	Yes	Yes					No									No	Yes									Yes
47	27	Public	Urban	31 - 40 yrs	Female	Teacher	Degree	More than 20 yrs	Protestant		Married	9-11 yrs	Yes			Yes				MOH	MOH	No						No									No	Yes
52	27	Public	Urban	Over 50 yrs	Female	Teacher	Diploma	More than 20 yrs	Protestant	ACK	Divorced	9-11 yrs	Yes			Yes				MOH	MOH	Yes				Yes		No								Insufficient	No	Yes								Yes
256	28	Public	Rural	31 - 40 yrs	Male	Teacher	Certificate	0-5 yrs	Protestant	AIC	Single	12-14 yrs	Yes	Yes		Yes				MOH	MOH	No						No									No	Yes									Yes
258	28	Public	Rural		Female	Teacher	Diploma	0-5 yrs	Protestant		Single	12-14 yrs	Yes	Yes		Yes				MOH	MOH	Yes	Yes					No									No	Yes									Yes
198	29	Public	Rural	41 - 50 yrs	Male	Teacher	Certificate	More than 20 yrs	Protestant	ACK	Married	9-11 yrs
211	29	Public	Rural	31 - 40 yrs	Male	Teacher	Certificate	5-10 yrs	Protestant	AIC	Married	9-11 yrs	No							Don't Know	MOH	Don't Know						Don't Know						Yes		Don't Know	No	Yes											Yes
217	29	Public	Rural	41 - 50 yrs	Female	Senior teacher	Certificate	More than 20 yrs	Protestant	AIC	Married	9-11 yrs	Yes			Yes				MOH	MOH	Yes	Yes		Yes			Yes									No	Yes											Yes
204	30	Public	Rural	41 - 50 yrs	Female	Head Teacher	Diploma	More than 20 yrs	Protestant	AIC	Married	9-11 yrs	Yes			Yes				MOH	MOH	Yes			Yes			Yes					Yes			Insufficient	No	Yes									Yes
229	30	Public	Rural	31 - 40 yrs	Female	Teacher	Certificate	5-10 yrs	Protestant	AIC	Married	9-11 yrs	Yes			Yes				MOH	MOE	No						No									No	Yes									Yes
316	31	Public	Rural	41 - 50 yrs	Female	Teacher	Diploma	More than 20 yrs	Protestant	ACK	Divorced	9-11 yrs	Yes	Yes						MOH	MOH	Yes	Yes		Yes	Yes		Don't Know								Don't Know	No	Yes									Yes
321	31	Public	Rural	31 - 40 yrs	Female	Teacher	Degree	5-10 yrs	Protestant	ABC	Divorced	9-11 yrs	Yes					Yes		MOH	MOH	Yes			Yes			Yes					Yes			Insufficient	No	Yes										Yes
324	31	Public	Rural	Over 50 yrs	Female	Teacher	KCSE	More than 20 yrs	Protestant		Married	12-14 yrs	Yes			Yes				MOE	MOH	No						No									No	Yes											Yes
371	32	Public	Rural	Over 50 yrs	Male	Head Teacher	Diploma	More than 20 yrs	Protestant	ACK	Married	9-11 yrs	Yes			Yes				MOH	County Govt.	Yes			Yes	Yes	Yes	Yes	Yes	Yes	Yes	Yes	Yes			Insufficient	Yes	Yes										None of the above
373	32	Public	Rural	Over 50 yrs	Male	Teacher	KCSE	More than 20 yrs	Protestant		Married	9-11 yrs	No							County Government	MOH	Don't Know						No								Insufficient	No	Yes	Yes	Yes					Yes	Yes	Yes
23	33	Public	Urban	41 - 50 yrs	Female	Teacher	Diploma	More than 20 yrs	Protestant		Married		Yes			Yes				MOH	MOH	No						Yes					Yes			Insufficient	No	Yes									Yes
24	33	Public	Urban	41 - 50 yrs	Female	Teacher	Diploma	10-20yrs	Protestant	AIC	Single	12-14 yrs	Yes	Yes		Yes				MOH	MOH	Don't Know						Don't Know									No	Yes
26	33	Public	Urban	41 - 50 yrs	Female	Teacher	Degree	More than 20 yrs	Protestant	AIC	Single		Yes	Yes		Yes				MOH	MOH							Yes	Yes			Yes				Insufficient	No	Yes									Yes
179	34	Private	Rural	21 - 30 yrs	Female	Teacher	Diploma	0-5 yrs	Protestant		Married	9-11 yrs	Yes	Yes		Yes				MOH	MOH	Yes	Yes					Yes					Yes			Sufficient	No	Yes									Yes
306	34	Private	Rural	21 - 30 yrs	Female	Teacher	Certificate	0-5 yrs	Protestant	ACK	Single	9-11 yrs	Yes			Yes				MOH	MOH	Yes	Yes		Yes			Yes				Yes				Sufficient	No	Yes									Yes
308	34	Private	Rural	21 - 30 yrs	Female	Deputy Head Teacher	Certificate	5-10 yrs	Protestant	ACK	Married	9-11 yrs	Yes			Yes				MOH	MOH	Yes	Yes					Yes					Yes			Sufficient	No	Yes									Yes
113	35	Public	Rural		Male	Teacher	Certificate	More than 20 yrs	Protestant	REMA	Married	12-14 yrs	Yes	Yes	Yes					MOH	MOH	Yes			Yes			No									No	Yes									Yes
114	35	Public	Rural	Over 50 yrs	Female	Teacher	KCSE	More than 20 yrs	Protestant	AIC	Married	9-11 yrs	No							MOH	MOE	Yes				Yes		Yes		Yes						Insufficient	No	Yes								Yes
115	35	Public	Rural	31 - 40 yrs	Male	Teacher	Diploma	5-10 yrs	Protestant	AIC	Married	9-11 yrs	Yes			Yes				MOH	MOH	Yes	Yes					Yes				Yes				Insufficient	No	Yes									Yes
116	35	Public	Rural	41 - 50 yrs	Female	Teacher	Degree	More than 20 yrs	Protestant		Married	9-11 yrs	No							MOH	MOH	No						Yes								Insufficient	No	Yes									Yes
117	35	Public	Rural	31 - 40 yrs	Female	Deputy Head Teacher	Diploma	10-20yrs	Protestant	AIC	Married	9-11 yrs	Yes	Yes	Yes	Yes	Yes	Yes		MOH	MOH	No						Yes				Yes				Insufficient	No	Yes									Yes
118	35	Public	Rural	41 - 50 yrs	Female	Teacher	Certificate	More than 20 yrs	Protestant	AIC	Married	9-11 yrs	Yes			Yes				MOH	MOH	Yes			Yes			Yes				Yes				Insufficient	No	Yes									Yes
124	35	Public	Rural		Female	Teacher	Degree	More than 20 yrs	Protestant	AIC	Married	9-11 yrs	Yes	Yes						MOH	County Govt.	Yes			Yes			No									No	Yes									Yes
125	35	Public	Rural		Female	Teacher	Diploma	10-20yrs	Protestant		Married	9-11 yrs	Yes			Yes				Don't Know	MOE	Yes	Yes					No									No	Yes									Yes
126	35	Public	Rural	31 - 40 yrs	Female	Teacher	Degree	5-10 yrs	Protestant		Married	9-11 yrs	Yes	Yes						MOH	MOH	Yes				Yes		Yes				Yes				Insufficient	No	Yes									Yes
127	35	Public	Rural	31 - 40 yrs	Female	Teacher	Certificate	5-10 yrs	Protestant		Married	9-11 yrs	Yes	Yes						MOH	MOH	No						Yes	Yes							Insufficient	No	Yes									Yes
128	35	Public	Rural		Female	Teacher	Degree	0-5 yrs	Protestant	AIC	Married	9-11 yrs	Yes	Yes						MOH	MOH	Yes	Yes					Yes				Yes				Sufficient	No	Yes									Yes
129	35	Public	Rural		Female	Teacher	Degree	5-10 yrs	Protestant	AIC	Married	9-11 yrs	Yes	Yes						MOH	MOH	Yes	Yes					Yes					Yes			Sufficient	No	Yes									Yes
130	35	Public	Rural	41 - 50 yrs	Female	Teacher	Certificate	More than 20 yrs	Protestant		Married	9-11 yrs	Yes			Yes				MOH	MOH	Yes	Yes					No									No	Yes									Yes
135	35	Public	Rural	Over 50 yrs	Female	Teacher	Certificate	More than 20 yrs	Protestant	Rehema	Married	9-11 yrs	Yes	Yes						MOH	MOH	Yes	Yes					Yes				Yes				Insufficient	No	Yes									Yes
178	36	Public	Rural	41 - 50 yrs	Female	Teacher	Diploma	10-20yrs	Protestant	AIC	Married	12-14 yrs	Yes			Yes				MOH	MOH	Yes	Yes					Yes			Yes					Sufficient	No	Yes									Yes
345	37	Public	Rural	31 - 40 yrs	Female	Teacher	Certificate	0-5 yrs	Protestant	KAG	Married	9-11 yrs	Yes	Yes		Yes				MOH	MOH	Don't Know						Yes					Yes			Sufficient	No	Yes									Yes
346	37	Public	Rural	21 - 30 yrs	Female	Teacher	Diploma	0-5 yrs	Protestant	AIC	Married	8 yrs & below	Yes			Yes				MOH	MOH	Yes	Yes		Yes			No						Yes		Don't Know	No	Yes									Yes
347	37	Public	Rural	31 - 40 yrs	Female	Teacher	Certificate	0-5 yrs	Protestant	AIC	Single	9-11 yrs		Yes		Yes				MOH	MOH	Yes						Yes				Yes				Insufficient	No	Yes									Yes
318	31	Public	Rural	Over 50 yrs	Male	Deputy Head Teacher	Certificate	More than 20 yrs	Other	Bahai	Married	12-14 yrs	Yes			Yes				MOH	MOH	No						Don't Know								Don't Know	No	Yes									Yes
[truncated: 51 more columns]
